# Supplementary material for: Mutation of gdpS gene induces a viable but non-culturable state in Staphylococcus epidermidis and changes in the global transcriptional profile
Source: BMC Microbiol. 2022 Dec 1;22:288. doi: 10.1186/s12866-022-02708-6 (PMC9714401; doi:10.1186/s12866-022-02708-6)
Supplement: Supplementary file 1 — Additional file 1: Table S1. List of KEGG pathways that were enriched with differentially expressed genes (DEG) detected between the ΔgdpS strain and the wild-type strain. [file 12866_2022_2708_MOESM1_ESM.xlsx]

## Sheet: Supplementary file 1
Table S1 List of KEGG pathways that were enriched with differentially expressed genes (DEG) detected between the ΔgdpS strain and the wild-type strain.
#Term	Database	Id	Sample number	Background number	P-Value	Corrected P-Value	Genes	Hyperlink	typeII	typeI
Nitrogen metabolism	KEGG PATHWAY	ko00910	8	11	0.000110588	0.00475529	SERP_RS09910|SERP_RS09925|SERP_RS09920|SERP_RS09895|SERP_RS09905|SERP_RS09900|SERP_RS11555|SERP_RS04410	http://www.genome.jp/kegg-bin/show_pathway?ko00910/K00362%09red/K00363%09red/K00926%09red/K01915%09red/K00374%09red/K00371%09red/K00370%09red/K00373%09red	Energy metabolism	Metabolism
2-Oxocarboxylic acid metabolism	KEGG PATHWAY	ko01210	9	21	0.00080644	0.0173385	SERP_RS08320|SERP_RS08325|SERP_RS05435|SERP_RS08340|SERP_RS08345|SERP_RS08330|SERP_RS08335|SERP_RS04825|SERP_RS04830	http://www.genome.jp/kegg-bin/show_pathway?ko01210/K00133%09red/K00145%09red/K00052%09red/K00053%09red/K01649%09red/K00928%09red/K01653%09red/K01652%09red/K01703%09red	Global and overview maps	Metabolism
Valine, leucine and isoleucine biosynthesis	KEGG PATHWAY	ko00290	6	11	0.00250076	0.0358442	SERP_RS08320|SERP_RS08325|SERP_RS08340|SERP_RS08345|SERP_RS08330|SERP_RS08335	http://www.genome.jp/kegg-bin/show_pathway?ko00290/K00052%09red/K00053%09red/K01649%09red/K01653%09red/K01652%09red/K01703%09red	Amino acid metabolism	Metabolism
Arginine biosynthesis	KEGG PATHWAY	ko00220	7	17	0.00374863	0.0395208	SERP_RS05435|SERP_RS02815|SERP_RS11555|SERP_RS11550|SERP_RS04410|SERP_RS09375|SERP_RS02810	http://www.genome.jp/kegg-bin/show_pathway?ko00220/K01755%09red/K01429%09red/K00145%09red/K01940%09red/K00611%09red/K00926%09red/K01915%09red	_	_
Lysine biosynthesis	KEGG PATHWAY	ko00300	6	13	0.00471206	0.0395208	SERP_RS04515|SERP_RS04825|SERP_RS04835|SERP_RS04830|SERP_RS04845|SERP_RS04840	http://www.genome.jp/kegg-bin/show_pathway?ko00300/K00003%09red/K05822%09red/K00215%09red/K01714%09red/K00928%09red/K00133%09red	Amino acid metabolism	Metabolism
C5-Branched dibasic acid metabolism	KEGG PATHWAY	ko00660	5	9	0.00551453	0.0395208	SERP_RS08320|SERP_RS04105|SERP_RS08340|SERP_RS08345|SERP_RS08325	http://www.genome.jp/kegg-bin/show_pathway?ko00660/K01902%09red/K01652%09red/K01703%09red/K01653%09red/K00052%09red	Carbohydrate metabolism	Metabolism
Monobactam biosynthesis	KEGG PATHWAY	ko00261	4	6	0.00841023	0.0516629	SERP_RS04825|SERP_RS04835|SERP_RS04830|SERP_RS04840	http://www.genome.jp/kegg-bin/show_pathway?ko00261/K00928%09red/K01714%09red/K00215%09red/K00133%09red	_	_
Biosynthesis of amino acids	KEGG PATHWAY	ko01230	19	103	0.00964006	0.0518153	SERP_RS04515|SERP_RS04520|SERP_RS04835|SERP_RS11550|SERP_RS04705|SERP_RS08320|SERP_RS08325|SERP_RS05435|SERP_RS02815|SERP_RS08340|SERP_RS08345|SERP_RS08330|SERP_RS08335|SERP_RS04825|SERP_RS04410|SERP_RS04830|SERP_RS04845|SERP_RS04840|SERP_RS02810	http://www.genome.jp/kegg-bin/show_pathway?ko01230/K01755%09red/K00215%09red/K00133%09red/K00145%09red/K01940%09red/K00052%09red/K00053%09red/K05822%09red/K01658%09red/K00611%09red/K01649%09red/K01714%09red/K01733%09red/K01915%09red/K00928%09red/K00003%09red/K01653%09red/K01652%09red/K01703%09red	Global and overview maps	Metabolism
Alanine, aspartate and glutamate metabolism	KEGG PATHWAY	ko00250	6	17	0.0129707	0.0619709	SERP_RS03875|SERP_RS03885|SERP_RS03890|SERP_RS02815|SERP_RS04410|SERP_RS02810	http://www.genome.jp/kegg-bin/show_pathway?ko00250/K01755%09red/K01956%09red/K01955%09red/K01940%09red/K01915%09red/K00609%09red	Amino acid metabolism	Metabolism
Two-component system	KEGG PATHWAY	ko02020	12	63	0.0307166	0.132081	SERP_RS01945|SERP_RS09910|SERP_RS09895|SERP_RS09890|SERP_RS09905|SERP_RS09900|SERP_RS01950|SERP_RS09875|SERP_RS04410|SERP_RS09885|SERP_RS11695|SERP_RS09880	http://www.genome.jp/kegg-bin/show_pathway?ko02020/K10851%09red/K10850%09red/K01915%09red/K00370%09red/K07683%09red/K07696%09red/K00374%09red/K10681%09red/K10682%09red/K00371%09red/K00244%09red/K00373%09red	Signal transduction	Environmental Information Processing
Butanoate metabolism	KEGG PATHWAY	ko00650	5	19	0.0564082	0.220505	SERP_RS08320|SERP_RS08325|SERP_RS11695|SERP_RS11685|SERP_RS02070	http://www.genome.jp/kegg-bin/show_pathway?ko00650/K01653%09red/K01652%09red/K04072%09red/K00244%09red/K03366%09red	Carbohydrate metabolism	Metabolism
Glycine, serine and threonine metabolism	KEGG PATHWAY	ko00260	6	30	0.0955173	0.341485	SERP_RS04515|SERP_RS04520|SERP_RS10785|SERP_RS04825|SERP_RS04830|SERP_RS10790	http://www.genome.jp/kegg-bin/show_pathway?ko00260/K00003%09red/K00130%09red/K01733%09red/K00108%09red/K00928%09red/K00133%09red	Amino acid metabolism	Metabolism
ABC transporters	KEGG PATHWAY	ko02010	13	87	0.10324	0.341485	SERP_RS00600|SERP_RS02920|SERP_RS00610|SERP_RS11250|SERP_RS11255|SERP_RS01505|SERP_RS04755|SERP_RS02935|SERP_RS02925|SERP_RS11655|SERP_RS11580|SERP_RS02930|SERP_RS00605	http://www.genome.jp/kegg-bin/show_pathway?ko02010/K15584%09red/K02073%09red/K02016%09red/K05846%09red/K02041%09red/K02044%09red/K15582%09red/K15583%09red/K10823%09red/K02071%09red/K02072%09red/K15581%09red	Membrane transport	Environmental Information Processing
beta-Lactam resistance	KEGG PATHWAY	ko01501	4	18	0.126671	0.38906	SERP_RS02935|SERP_RS02920|SERP_RS02930|SERP_RS02925	http://www.genome.jp/kegg-bin/show_pathway?ko01501/K10823%09red/K15581%09red/K15582%09red/K15583%09red	Drug resistance	Human Diseases
Glycerolipid metabolism	KEGG PATHWAY	ko00561	4	19	0.143233	0.410602	SERP_RS11520|SERP_RS006056|SERP_RS11305|SERP_RS11730	http://www.genome.jp/kegg-bin/show_pathway?ko00561/K01046%09red/K00864%09red/K05878%09red	Lipid metabolism	Metabolism
Pantothenate and CoA biosynthesis	KEGG PATHWAY	ko00770	3	16	0.237568	0.638465	SERP_RS08320|SERP_RS08325|SERP_RS08330	http://www.genome.jp/kegg-bin/show_pathway?ko00770/K01653%09red/K01652%09red/K00053%09red	Metabolism of cofactors and vitamins	Metabolism
Pyrimidine metabolism	KEGG PATHWAY	ko00240	6	46	0.318033	0.779075	SERP_RS03880|SERP_RS03875|SERP_RS03885|SERP_RS03890|SERP_RS03895|SERP_RS03900	http://www.genome.jp/kegg-bin/show_pathway?ko00240/K01956%09red/K01955%09red/K00762%09red/K01465%09red/K01591%09red/K00609%09red	Nucleotide metabolism	Metabolism
Fructose and mannose metabolism	KEGG PATHWAY	ko00051	2	11	0.326125	0.779075	SERP_RS01915|SERP_RS01920	http://www.genome.jp/kegg-bin/show_pathway?ko00051/K00882%09red/K02770%09red	Carbohydrate metabolism	Metabolism
Cysteine and methionine metabolism	KEGG PATHWAY	ko00270	3	22	0.389426	0.881332	SERP_RS04825|SERP_RS04515|SERP_RS04830	http://www.genome.jp/kegg-bin/show_pathway?ko00270/K00928%09red/K00003%09red/K00133%09red	Amino acid metabolism	Metabolism
Galactose metabolism	KEGG PATHWAY	ko00052	2	14	0.42572	0.915297	SERP_RS08995|SERP_RS09000	http://www.genome.jp/kegg-bin/show_pathway?ko00052/K00917%09red/K01635%09red	Carbohydrate metabolism	Metabolism
Naphthalene degradation	KEGG PATHWAY	ko00626	1	6	0.481234	0.952898	SERP_RS02070	http://www.genome.jp/kegg-bin/show_pathway?ko00626/K04072%09red	Xenobiotics biodegradation and metabolism	Metabolism
Tyrosine metabolism	KEGG PATHWAY	ko00350	1	7	0.527761	0.952898	SERP_RS02070	http://www.genome.jp/kegg-bin/show_pathway?ko00350/K04072%09red	Amino acid metabolism	Metabolism
Citrate cycle (TCA cycle)	KEGG PATHWAY	ko00020	3	30	0.577177	0.952898	SERP_RS04105|SERP_RS11695|SERP_RS11375	http://www.genome.jp/kegg-bin/show_pathway?ko00020/K01902%09red/K00116%09red/K00244%09red	Carbohydrate metabolism	Metabolism
Degradation of aromatic compounds	KEGG PATHWAY	ko01220	1	9	0.608733	0.952898	SERP_RS02070	http://www.genome.jp/kegg-bin/show_pathway?ko01220/K04072%09red	Global and overview maps	Metabolism
Chloroalkane and chloroalkene degradation	KEGG PATHWAY	ko00625	1	9	0.608733	0.952898	SERP_RS02070	http://www.genome.jp/kegg-bin/show_pathway?ko00625/K04072%09red	Xenobiotics biodegradation and metabolism	Metabolism
Pyruvate metabolism	KEGG PATHWAY	ko00620	4	46	0.667271	0.952898	SERP_RS11375|SERP_RS08335|SERP_RS11695|SERP_RS02070	http://www.genome.jp/kegg-bin/show_pathway?ko00620/K01649%09red/K04072%09red/K00244%09red/K00116%09red	Carbohydrate metabolism	Metabolism
Fatty acid degradation	KEGG PATHWAY	ko00071	1	11	0.675891	0.952898	SERP_RS02070	http://www.genome.jp/kegg-bin/show_pathway?ko00071/K04072%09red	Lipid metabolism	Metabolism
Phosphotransferase system (PTS)	KEGG PATHWAY	ko02060	1	11	0.675891	0.952898	SERP_RS01920	http://www.genome.jp/kegg-bin/show_pathway?ko02060/K02770%09red	Membrane transport	Environmental Information Processing
Sulfur metabolism	KEGG PATHWAY	ko00920	1	11	0.675891	0.952898	SERP_RS01955	http://www.genome.jp/kegg-bin/show_pathway?ko00920/K16937%09red	Energy metabolism	Metabolism
Propanoate metabolism	KEGG PATHWAY	ko00640	2	24	0.690531	0.952898	SERP_RS04105|SERP_RS10480	http://www.genome.jp/kegg-bin/show_pathway?ko00640/K18369%09red/K01902%09red	Carbohydrate metabolism	Metabolism
Bacterial secretion system	KEGG PATHWAY	ko03070	1	12	0.705038	0.952898	SERP_RS01075	http://www.genome.jp/kegg-bin/show_pathway?ko03070/K03073%09red	Membrane transport	Environmental Information Processing
Oxidative phosphorylation	KEGG PATHWAY	ko00190	2	25	0.710639	0.952898	SERP_RS00545|SERP_RS11695	http://www.genome.jp/kegg-bin/show_pathway?ko00190/K00244%09red/K05577%09red	Energy metabolism	Metabolism
Carbon fixation pathways in prokaryotes	KEGG PATHWAY	ko00720	2	27	0.747598	0.952898	SERP_RS04105|SERP_RS11695	http://www.genome.jp/kegg-bin/show_pathway?ko00720/K01902%09red/K00244%09red	Energy metabolism	Metabolism
Porphyrin and chlorophyll metabolism	KEGG PATHWAY	ko00860	1	15	0.777745	0.952898	SERP_RS09915	http://www.genome.jp/kegg-bin/show_pathway?ko00860/K02303%09red	Metabolism of cofactors and vitamins	Metabolism
Protein export	KEGG PATHWAY	ko03060	1	16	0.797775	0.952898	SERP_RS01075	http://www.genome.jp/kegg-bin/show_pathway?ko03060/K03073%09red	Folding, sorting and degradation	Genetic Information Processing
Glycerophospholipid metabolism	KEGG PATHWAY	ko00564	1	16	0.797775	0.952898	SERP_RS006057	http://www.genome.jp/kegg-bin/show_pathway?ko00564/K00111%09red	Lipid metabolism	Metabolism
Phenylalanine, tyrosine and tryptophan biosynthesis	KEGG PATHWAY	ko00400	1	18	0.83261	0.959263	SERP_RS04705	http://www.genome.jp/kegg-bin/show_pathway?ko00400/K01658%09red	Amino acid metabolism	Metabolism
Glyoxylate and dicarboxylate metabolism	KEGG PATHWAY	ko00630	1	19	0.847721	0.959263	SERP_RS04410	http://www.genome.jp/kegg-bin/show_pathway?ko00630/K01915%09red	Carbohydrate metabolism	Metabolism
Aminoacyl-tRNA biosynthesis	KEGG PATHWAY	ko00970	1	24	0.90519	0.98453	SERP_RS05620	http://www.genome.jp/kegg-bin/show_pathway?ko00970/K01880%09red	Translation	Genetic Information Processing
Ribosome	KEGG PATHWAY	ko03010	3	58	0.921875	0.98453	SERP_RS00195|SERP_RS01070|SERP_RS05550	http://www.genome.jp/kegg-bin/show_pathway?ko03010/K02913%09red/K02914%09red	Translation	Genetic Information Processing
Carbon metabolism	KEGG PATHWAY	ko01200	4	89	0.973943	0.98453	SERP_RS04105|SERP_RS11695|SERP_RS11555|SERP_RS11375	http://www.genome.jp/kegg-bin/show_pathway?ko01200/K01902%09red/K00116%09red/K00244%09red/K00926%09red	Global and overview maps	Metabolism
Purine metabolism	KEGG PATHWAY	ko00230	2	63	0.984458	0.98453	SERP_RS09375|SERP_RS11555	http://www.genome.jp/kegg-bin/show_pathway?ko00230/K01429%09red/K00926%09red	Nucleotide metabolism	Metabolism
Glycolysis / Gluconeogenesis	KEGG PATHWAY	ko00010	1	43	0.98453	0.98453	SERP_RS02070	http://www.genome.jp/kegg-bin/show_pathway?ko00010/K04072%09red	Carbohydrate metabolism	Metabolism
