# Supplementary material for: Mutation of gdpS gene induces a viable but non-culturable state in Staphylococcus epidermidis and changes in the global transcriptional profile
Source: BMC Microbiol. 2022 Dec 1;22:288. doi: 10.1186/s12866-022-02708-6 (PMC9714401; doi:10.1186/s12866-022-02708-6)
Supplement: Supplementary file 2 — Additional file 2: Table S2. List of Gene Ontology (GO) terms that were enriched with differentially expressed genes (DEG) detected between the ΔgdpS strain and the wild-type strain. [file 12866_2022_2708_MOESM2_ESM.xlsx]

## Sheet: Supplementary file 2
Table S2 List of Gene Ontology (GO) terms that were enriched with differentially expressed genes (DEG) detected between the ΔgdpS strain and the wild-type strain
id	enrichment	description	ratio_in_study	ratio_in_pop	p_uncorrected	p_bonferroni	type	diff_genes
GO:0051704	e	multi-organism process	5/188	11/2601	0.000604	0.185	biological_process	SERP_RS11285;SERP_RS11295;SERP_RS03730;SERP_RS03740;SERP_RS03745
GO:0009405	e	pathogenesis	4/188	8/2601	0.00147	0.45	biological_process	SERP_RS11295;SERP_RS03730;SERP_RS03740;SERP_RS03745
GO:0005575	e	cellular_component	24/188	200/2601	0.0101	1	cellular_component	SERP_RS00195;SERP_RS00245;SERP_RS05550;SERP_RS07550;SERP_RS09020;SERP_RS09255;SERP_RS09365;SERP_RS09875;SERP_RS10450;SERP_RS11255;SERP_RS11290;SERP_RS11295;SERP_RS11300;SERP_RS11305;SERP_RS11550;SERP_RS11580;SERP_RS11690;SERP_RS11725;SERP_RS11730;SERP_RS11745;SERP_RS01945;SERP_RS02425;SERP_RS03240;SERP_RS04360
GO:0006560	e	proline metabolic process	2/188	3/2601	0.0149	1	biological_process	SERP_RS11550;SERP_RS11555
GO:0006525	e	arginine metabolic process	2/188	3/2601	0.0149	1	biological_process	SERP_RS11550;SERP_RS11555
GO:0006810	e	transport	8/188	46/2601	0.0155	1	biological_process	SERP_RS07550;SERP_RS09365;SERP_RS09875;SERP_RS11255;SERP_RS11300;SERP_RS11580;SERP_RS11690;SERP_RS04360
GO:0051234	e	establishment of localization	8/188	46/2601	0.0155	1	biological_process	SERP_RS07550;SERP_RS09365;SERP_RS09875;SERP_RS11255;SERP_RS11300;SERP_RS11580;SERP_RS11690;SERP_RS04360
GO:0051179	e	localization	8/188	46/2601	0.0155	1	biological_process	SERP_RS07550;SERP_RS09365;SERP_RS09875;SERP_RS11255;SERP_RS11300;SERP_RS11580;SERP_RS11690;SERP_RS04360
GO:0016021	e	integral component of membrane	8/188	48/2601	0.0197	1	cellular_component	SERP_RS09365;SERP_RS09875;SERP_RS11290;SERP_RS11300;SERP_RS11580;SERP_RS11690;SERP_RS01945;SERP_RS04360
GO:0016020	e	membrane	10/188	63/2601	0.0217	1	cellular_component	SERP_RS00245;SERP_RS07550;SERP_RS10450;SERP_RS11290;SERP_RS11305;SERP_RS11580;SERP_RS11725;SERP_RS11730;SERP_RS11745;SERP_RS01945
GO:0044425	e	membrane part	8/188	51/2601	0.0277	1	cellular_component	SERP_RS09365;SERP_RS09875;SERP_RS11290;SERP_RS11300;SERP_RS11580;SERP_RS11690;SERP_RS01945;SERP_RS04360
